# Supplementary material for: Simultaneous Electrochemical Sensing of Indole-3-Acetic Acid and Salicylic Acid on Poly(L-Proline) Nanoparticles–Carbon Dots–Multiwalled Carbon Nanotubes Composite-Modified Electrode
Source: Sensors (Basel). 2022 Mar 13;22(6):2222. doi: 10.3390/s22062222 (PMC8949798; doi:10.3390/s22062222)
Supplement: Supplementary file 1 [file sensors-22-02222-s001.zip]

Archive with 1 entries (1 files):
- sensors-1617982-supplementary.pdf
